# Supplementary material for: Multi-Dimensionality Immunophenotyping Analyses of MAIT Cells Expressing Th1/Th17 Cytokines and Cytotoxic Markers in Latent Tuberculosis Diabetes Comorbidity
Source: Pathogens. 2022 Jan 12;11(1):87. doi: 10.3390/pathogens11010087 (PMC8777702; doi:10.3390/pathogens11010087)
Supplement: Supplementary file 1 [file pathogens-11-00087-s001.zip]

Archive with 1 entries (1 files):
- pathogens-1515156 - Supplementary Materials Figure.pdf
